# Supplementary material for: Computational image analysis reveals the structural complexity of Toxoplasma gondii tissue cysts
Source: PLoS One. 2020 Aug 18;15(8):e0234169. doi: 10.1371/journal.pone.0234169 (PMC7444489; doi:10.1371/journal.pone.0234169)
Supplement: S1 Data — (ZIP) [file pone.0234169.s001.zip]

Archive with 2 entries (2 files):
- Morphological and particle analysis parameters.xlsx
- Packing density.xlsx
