# Supplementary material for: Computational image analysis reveals the structural complexity of Toxoplasma gondii tissue cysts
Source: PLoS One. 2020 Aug 18;15(8):e0234169. doi: 10.1371/journal.pone.0234169 (PMC7444489; doi:10.1371/journal.pone.0234169)
Supplement: S1 Data — (ZIP) [file pone.0234169.s001.zip › Morphological and particle analysis parameters.xlsx]

## Sheet: Sheet1
Parasite strain	Host strain	Route of infection	Cyst age	Diameter (µm)	Circularity	PD (µm-2)
BGD1	Swiss Webster	i.p.	8 wks	21.94	0.996	1.58207
BGD1	Swiss Webster	i.p.	8 wks	16.02	0.994	1.97137
BGD1	Swiss Webster	i.p.	8 wks	21.15	0.993	1.45353
BGD1	Swiss Webster	i.p.	8 wks	12.91	0.986	1.43191
BGD1	Swiss Webster	p.o.	6 mos	91.4	0.999979	0.970099
BGD1	Swiss Webster	p.o.	6 mos	132.64	0.993829	0.114707
BGD14	Swiss Webster	p.o.	8 mos	50.88	0.995703	0.912588
BGD14	Swiss Webster	p.o.	8 mos	36.8	0.994351	1.33797
BGD14	Swiss Webster	p.o.	8 mos	50.82	0.995041	1.10151
BGD14	Swiss Webster	p.o.	8 mos	43.8	0.993219	1.07207
BGD14	Swiss Webster	p.o.	8 mos	65.9	0.995618	0.980331
BGD14	Swiss Webster	p.o.	8 mos	84.77	0.996833	0.94456
BGD26	Swiss Webster	p.o.	15 mos	73.72	0.995513	0.939538
BGD26	Swiss Webster	p.o.	15 mos	37.38	0.993367	0.847516
BGD26	Swiss Webster	p.o.	15 mos	68.07	0.992933	0.97781
BGD26	Swiss Webster	p.o.	15 mos	61.45	0.993112	0.879502
BGD26	Swiss Webster	p.o.	15 mos	92.86	0.996046	0.88418
BGD26	Swiss Webster	p.o.	15 mos	34.85	0.9935	0.938219
Me49	Swiss Webster	i.p.	6 wks	50.89	0.987247	0.82827
Me49	Swiss Webster	i.p.	6 wks	34.79	0.994566	1.00102
Me49	Swiss Webster	i.p.	6 wks	63.07	0.992951	0.957722
Me49	Swiss Webster	i.p.	6 wks	32.76	0.99404	1.00496
Me49	Swiss Webster	i.p.	6 wks	28.34	0.990589	1.09265
Me49	Swiss Webster	i.p.	6 wks	54.6	0.994347	0.999992
Me49	Swiss Webster	i.p.	6 wks	49.21	0.991231	0.943407
Me49 time point 1	BALB/c	i.p.	6 wks	38.18	0.994959	0.965406
Me49 time point 1	BALB/c	i.p.	6 wks	39.78	0.987768	0.957066
Me49 time point 1	BALB/c	i.p.	6 wks	42.99	0.989315	0.943148
Me49 time point 2	BALB/c	i.p.	12 wks	44.21	0.991673	0.881106
Me49 time point 2	BALB/c	i.p.	12 wks	36.79	0.993189	0.920356
Me49 time point 2	BALB/c	i.p.	12 wks	54.05	0.99104	0.961609
