# Supplementary material for: Computational image analysis reveals the structural complexity of Toxoplasma gondii tissue cysts
Source: PLoS One. 2020 Aug 18;15(8):e0234169. doi: 10.1371/journal.pone.0234169 (PMC7444489; doi:10.1371/journal.pone.0234169)
Supplement: S1 Data — (ZIP) [file pone.0234169.s001.zip › Packing density.xlsx]

## Sheet: Summary 
Slice	Count	Total Area	Average Size	%Area	Circ.	Solidity	Feret	MinFeret		Cyst CS Area	Packing density (1/µm2)
BGD1-01.tif	604	165.689	0.27432	22.768	0.638541	0.792943	0.842654	0.516615		381.779	1.58207
BGD1-02.tif	397	89.9891	0.226673	15.9315	0.660386	0.799483	0.788671	0.468228		201.383	1.97137
BGD1-03.tif	523	155.745	0.297791	13.9963	0.661251	0.809606	0.867441	0.526816		359.813	1.45353
BGD1-04.tif	219	68.315	0.311941	13.6311	0.656961	0.805933	0.926549	0.542207		152.942	1.43191
BGD1-05.tif	6365	3642.24	0.572229	43.9769	0.574842	0.790913	1.14086	0.716233		6561.18	0.970099
BGD1-06.tif	1585	288.403	0.181958	33.2681	0.625724	0.786524	0.739883	0.406255		13817.8	0.114707
BGD14-01.tif	1880	991.483	0.527385	34.5797	0.635364	0.814454	1.12905	0.679383		2060.08	0.912588
BGD14-02.tif	1344	501.3	0.372991	17.4837	0.633797	0.797213	0.92935	0.587111		1004.5	1.33797
BGD14-03.tif	2261	1000.19	0.442364	34.8832	0.591814	0.78911	1.01045	0.628048		2052.63	1.10151
BGD14-04.tif	1438	651.884	0.453327	22.7356	0.579037	0.783956	1.03407	0.638102		1341.33	1.07207
BGD14-05.tif	3136	1528.41	0.487375	20.8226	0.573252	0.784242	1.06471	0.662332		3198.92	0.980331
BGD14-06.tif	5381	2652.75	0.492985	36.1404	0.624968	0.807829	1.07649	0.665168		5696.83	0.94456
BGD26-01.tif	3479	1758.26	0.505393	15.3383	0.623652	0.807272	1.09084	0.675002		3702.88	0.939538
BGD26-02.tif	973	563.7	0.579343	4.91747	0.624603	0.812479	1.17245	0.701595		1148.06	0.847516
BGD26-03.tif	3367	1649.52	0.489907	14.3896	0.605288	0.797433	1.06698	0.669215		3443.41	0.97781
BGD26-04.tif	2450	1330.32	0.542987	11.6051	0.606619	0.802682	1.13884	0.6894		2785.67	0.879502
BGD26-05.tif	6291	3371.01	0.535846	29.4072	0.638254	0.816641	1.12062	0.691588		7115.07	0.88418
BGD26-06.tif	977	491.969	0.503551	4.29172	0.651459	0.81903	1.09533	0.66306		1041.34	0.938219
ME49 SW-01.tif	1615	961.339	0.595256	8.3863	0.656075	0.833263	1.19396	0.72871		1949.85	0.82827
ME49 SW-02.tif	1188	564.099	0.474831	4.92095	0.650615	0.818725	1.06904	0.647675		1186.79	1.00102
ME49 SW-03.tif	3344	1675.94	0.501179	14.6202	0.612287	0.802753	1.08262	0.672177		3491.62	0.957722
ME49 SW-04.tif	896	438.494	0.48939	3.82523	0.631504	0.810106	1.08248	0.664189		891.574	1.00496
ME49 SW-05.tif	801	362.252	0.452249	3.16012	0.632961	0.807319	1.05513	0.630708		733.081	1.09265
ME49 SW-06.tif	2780	1348.19	0.484959	11.761	0.588141	0.791743	1.06871	0.665514		2780.02	0.999992
ME49 SW-07.tif	1742	900.598	0.516991	7.85642	0.575413	0.788802	1.10549	0.679208		1846.5	0.943407
ME49 BALBc tp1-01.tif	1217	611.877	0.502775	5.33775	0.656746	0.820934	1.09431	0.66338		1260.61	0.965406
ME49 BALBc tp1-02.tif	1178	587.507	0.498732	5.12515	0.643084	0.812971	1.09909	0.667188		1230.84	0.957066
ME49 BALBc tp1-03.tif	1401	712.696	0.508706	6.21725	0.637307	0.811785	1.08851	0.668157		1485.45	0.943148
ME49 BALBc tp2-01.tif	1337	747.894	0.559382	6.5243	0.625944	0.811518	1.14442	0.698657		1517.41	0.881106
ME49 BALBc tp2-02.tif	866	455.978	0.526533	3.97775	0.638996	0.813981	1.11029	0.678968		940.94	0.920356
ME49 BALBc tp2-03.tif	2203	1099.08	0.498899	9.58785	0.606112	0.800403	1.08128	0.668393		2290.95	0.961609
					0.624548	0.804582	1.04873	0.640622		2505.52	1.02568		( mean )
					0.0264626	0.0119706	0.108613	0.07281		2685.92	0.295672		( stdev )
