# Supplementary material for: Computational image analysis reveals the structural complexity of Toxoplasma gondii tissue cysts
Source: PLoS One. 2020 Aug 18;15(8):e0234169. doi: 10.1371/journal.pone.0234169 (PMC7444489; doi:10.1371/journal.pone.0234169)
Supplement: S2 Data — (XLSX) [file pone.0234169.s002.xlsx]

## Sheet: Sheet1
Parasite strain	FD	Lacunarity
BGD1	1.8158	0.2134
BGD1	1.8158	0.2134
BGD1	1.8158	0.2134
BGD1	1.8158	0.2134
BGD1	1.7579	0.2576
BGD1	1.6735	0.2927
BGD1	1.7617	0.2336
BGD1	1.7297	0.2865
BGD1	1.6005	0.4146
BGD1	1.6903	0.2809
BGD1	1.6829	0.3147
BGD1	1.6973	0.2989
BGD1	1.8154	0.1862
BGD1	1.8154	0.1862
BGD1	1.8154	0.1862
BGD1	1.8154	0.1862
BGD1	1.6867	0.2812
BGD1	1.6486	0.3285
BGD1	1.7261	0.2618
BGD1	1.7439	0.215
BGD1	1.6093	0.389
BGD1	1.7189	0.261
BGD1	1.7049	0.2838
BGD1	1.7128	0.26
BGD1	1.8154	0.2055
BGD1	1.8154	0.2055
BGD1	1.8154	0.2055
BGD1	1.8154	0.2055
BGD1	1.6893	0.2897
BGD1	1.6969	0.2861
BGD1	1.6455	0.3589
BGD1	1.747	0.2289
BGD1	1.655	0.3571
BGD1	1.6709	0.3434
BGD1	1.7043	0.2679
BGD1	1.7214	0.2807
BGD1	1.8155	0.1983
BGD1	1.8155	0.2036
BGD1	1.8158	0.1988
BGD1	1.8158	0.2096
BGD1	1.6636	0.3328
BGD1	1.7539	0.2231
BGD1	1.7564	0.2192
BGD1	1.6616	0.3541
BGD1	1.7227	0.2306
BGD1	1.8168	0.1959
BGD1	1.731	0.2593
BGD1	1.6882	0.2734
BGD1	1.8141	0.257
BGD1	1.8142	0.2624
BGD1	1.8138	0.2637
BGD1	1.8138	0.257
BGD1	1.7043	0.3709
BGD1	1.6991	0.3449
BGD1	1.6958	0.3466
BGD1	1.6719	0.3785
BGD1	1.7514	0.3429
BGD1	1.6945	0.3065
BGD1	1.6437	0.3905
BGD1	1.7169	0.3428
BGD1	1.8155	0.1968
BGD1	1.8155	0.1821
BGD1	1.8155	0.189
BGD1	1.8155	0.1891
BGD1	1.6901	0.2885
BGD1	1.6281	0.3471
BGD1	1.7102	0.2615
BGD1	1.6568	0.2615
BGD1	1.6737	0.2958
BGD1	1.7099	0.2436
BGD1	1.6779	0.2961
BGD1	1.6301	0.3599
BGD14	1.8123	0.2564
BGD14	1.8125	0.2316
BGD14	1.8121	0.2421
BGD14	1.8117	0.2411
BGD14	1.7005	0.3082
BGD14	1.7046	0.3126
BGD14	1.7262	0.2767
BGD14	1.6872	0.3541
BGD14	1.711	0.2759
BGD14	1.686	0.3105
BGD14	1.6887	0.3225
BGD14	1.6311	0.3581
BGD14	1.8141	0.2285
BGD14	1.815	0.2277
BGD14	1.8149	0.2347
BGD14	1.8147	0.2239
BGD14	1.7554	0.2762
BGD14	1.7727	0.2381
BGD14	1.7415	0.2734
BGD14	1.6678	0.3886
BGD14	1.6391	0.4045
BGD14	1.6544	0.4171
BGD14	1.6974	0.3423
BGD14	1.717	0.2757
BGD14	1.8116	0.2837
BGD14	1.8132	0.2647
BGD14	1.8125	0.2673
BGD14	1.8123	0.2769
BGD14	1.7354	0.3059
BGD14	1.72	0.3144
BGD14	1.6794	0.4022
BGD14	1.6919	0.3839
BGD14	1.7209	0.3577
BGD14	1.7299	0.3241
BGD14	1.7063	0.3624
BGD14	1.6643	0.3803
BGD14	1.8145	0.2356
BGD14	1.8144	0.2482
BGD14	1.8147	0.2442
BGD14	1.8139	0.2361
BGD14	1.6721	0.3298
BGD14	1.6854	0.3404
BGD14	1.6932	0.36
BGD14	1.635	0.3761
BGD14	1.6503	0.4223
BGD14	1.6932	0.3748
BGD14	1.6955	0.3548
BGD14	1.6646	0.3948
BGD14	1.8096	0.2509
BGD14	1.8109	0.2461
BGD14	1.8103	0.2602
BGD14	1.8114	0.2441
BGD14	1.7585	0.2731
BGD14	1.7166	0.3108
BGD14	1.6933	0.3257
BGD14	1.7074	0.3206
BGD14	1.6549	0.3958
BGD14	1.6872	0.3083
BGD14	1.6456	0.3716
BGD14	1.701	0.3515
BGD14	1.8101	0.2358
BGD14	1.8078	0.2859
BGD14	1.8105	0.2628
BGD14	1.8083	0.2485
BGD14	1.7095	0.2978
BGD14	1.6506	0.3723
BGD14	1.733	0.2811
BGD14	1.7081	0.2926
BGD14	1.6759	0.3364
BGD14	1.732	0.3247
BGD14	1.7145	0.3366
BGD14	1.6526	0.3945
BGD26	1.8138	0.2389
BGD26	1.8161	0.2451
BGD26	1.8133	0.2448
BGD26	1.8135	0.2449
BGD26	1.6995	0.3381
BGD26	1.7135	0.3355
BGD26	1.6946	0.3179
BGD26	1.6508	0.3474
BGD26	1.687	0.3983
BGD26	1.717	0.2907
BGD26	1.7296	0.2777
BGD26	1.7183	0.3237
BGD26	1.814	0.2575
BGD26	1.8133	0.2654
BGD26	1.8137	0.2668
BGD26	1.8123	0.2488
BGD26	1.7108	0.3239
BGD26	1.6937	0.3415
BGD26	1.6778	0.4007
BGD26	1.6625	0.3786
BGD26	1.7277	0.3535
BGD26	1.7164	0.345
BGD26	1.6623	0.3431
BGD26	1.6644	0.3742
BGD26	1.8137	0.2482
BGD26	1.8141	0.2532
BGD26	1.8136	0.2493
BGD26	1.8133	0.2526
BGD26	1.6951	0.3851
BGD26	1.6963	0.3012
BGD26	1.6872	0.3821
BGD26	1.7057	0.3422
BGD26	1.7144	0.3585
BGD26	1.6937	0.3266
BGD26	1.7983	0.273
BGD26	1.6579	0.3451
BGD26	1.8076	0.3025
BGD26	1.8073	0.2664
BGD26	1.8079	0.2941
BGD26	1.8079	0.2783
BGD26	1.6674	0.4058
BGD26	1.7224	0.3031
BGD26	1.7169	0.344
BGD26	1.7371	0.309
BGD26	1.6747	0.3709
BGD26	1.7257	0.3508
BGD26	1.7195	0.369
BGD26	1.6907	0.3584
BGD26	1.8136	0.2405
BGD26	1.8137	0.2484
BGD26	1.8145	0.2487
BGD26	1.8146	0.2425
BGD26	1.7101	0.293
BGD26	1.7897	0.2738
BGD26	1.6997	0.3297
BGD26	1.7788	0.2574
BGD26	1.6265	0.3806
BGD26	1.7419	0.3103
BGD26	1.7688	0.278
BGD26	1.7046	0.3371
BGD26	1.8135	0.2329
BGD26	1.8137	0.2588
BGD26	1.813	0.2565
BGD26	1.8126	0.2448
BGD26	1.7387	0.2849
BGD26	1.6536	0.3177
BGD26	1.7641	0.2721
BGD26	1.7468	0.2792
BGD26	1.6475	0.3823
BGD26	1.7398	0.3061
BGD26	1.6401	0.3865
BGD26	1.7175	0.2806
Me49 Swiss Webster	1.815	0.255
Me49 Swiss Webster	1.8146	0.2624
Me49 Swiss Webster	1.815	0.2574
Me49 Swiss Webster	1.8146	0.254
Me49 Swiss Webster	1.5896	0.5107
Me49 Swiss Webster	1.6524	0.3808
Me49 Swiss Webster	1.7072	0.3225
Me49 Swiss Webster	1.6262	0.4149
Me49 Swiss Webster	1.7414	0.3346
Me49 Swiss Webster	1.6401	0.3716
Me49 Swiss Webster	1.6965	0.364
Me49 Swiss Webster	1.6649	0.3497
Me49 Swiss Webster	1.8133	0.2455
Me49 Swiss Webster	1.8131	0.2525
Me49 Swiss Webster	1.8131	0.2545
Me49 Swiss Webster	1.8131	0.2418
Me49 Swiss Webster	1.7208	0.2908
Me49 Swiss Webster	1.7027	0.3926
Me49 Swiss Webster	1.6716	0.3969
Me49 Swiss Webster	1.6803	0.3444
Me49 Swiss Webster	1.6696	0.3266
Me49 Swiss Webster	1.6968	0.3123
Me49 Swiss Webster	1.7317	0.3005
Me49 Swiss Webster	1.7205	0.2591
Me49 Swiss Webster	1.8104	0.2524
Me49 Swiss Webster	1.8096	0.2646
Me49 Swiss Webster	1.8104	0.2609
Me49 Swiss Webster	1.81	0.2613
Me49 Swiss Webster	1.7384	0.2874
Me49 Swiss Webster	1.7176	0.3238
Me49 Swiss Webster	1.6463	0.3642
Me49 Swiss Webster	1.7183	0.2815
Me49 Swiss Webster	1.7107	0.3358
Me49 Swiss Webster	1.7672	0.2802
Me49 Swiss Webster	1.6956	0.329
Me49 Swiss Webster	1.6941	0.3371
Me49 Swiss Webster	1.8104	0.295
Me49 Swiss Webster	1.8106	0.2767
Me49 Swiss Webster	1.8118	0.2958
Me49 Swiss Webster	1.8105	0.276
Me49 Swiss Webster	1.6578	0.4397
Me49 Swiss Webster	1.6635	0.4397
Me49 Swiss Webster	1.7506	0.3403
Me49 Swiss Webster	1.7467	0.3491
Me49 Swiss Webster	1.633	0.472
Me49 Swiss Webster	1.6907	0.3788
Me49 Swiss Webster	1.6957	0.4037
Me49 Swiss Webster	1.7194	0.3738
Me49 Swiss Webster	1.8163	0.2671
Me49 Swiss Webster	1.8146	0.2906
Me49 Swiss Webster	1.8097	0.2874
Me49 Swiss Webster	1.8157	0.2855
Me49 Swiss Webster	1.6885	0.4107
Me49 Swiss Webster	1.644	0.4487
Me49 Swiss Webster	1.7272	0.3422
Me49 Swiss Webster	1.7166	0.3818
Me49 Swiss Webster	1.6884	0.4011
Me49 Swiss Webster	1.6807	0.3934
Me49 Swiss Webster	1.6704	0.3964
Me49 Swiss Webster	1.775	0.3049
Me49 Swiss Webster	1.808	0.2542
Me49 Swiss Webster	1.8074	0.2925
Me49 Swiss Webster	1.8084	0.2731
Me49 Swiss Webster	1.8066	0.2762
Me49 Swiss Webster	1.7184	0.3193
Me49 Swiss Webster	1.7028	0.4002
Me49 Swiss Webster	1.6989	0.3331
Me49 Swiss Webster	1.6428	0.3553
Me49 Swiss Webster	1.6952	0.3855
Me49 Swiss Webster	1.6738	0.3506
Me49 Swiss Webster	1.6599	0.4062
Me49 Swiss Webster	1.6428	0.4201
Me49 Swiss Webster	1.8109	0.2574
Me49 Swiss Webster	1.8114	0.2843
Me49 Swiss Webster	1.811	0.2772
Me49 Swiss Webster	1.8097	0.267
Me49 Swiss Webster	1.6769	0.3441
Me49 Swiss Webster	1.6488	0.3597
Me49 Swiss Webster	1.7133	0.3116
Me49 Swiss Webster	1.7403	0.3174
Me49 Swiss Webster	1.6599	0.3955
Me49 Swiss Webster	1.677	0.44
Me49 Swiss Webster	1.6571	0.4009
Me49 Swiss Webster	1.6456	0.404
Me49 BALB/c time point 1	1.8066	0.29
Me49 BALB/c time point 1	1.8075	0.2719
Me49 BALB/c time point 1	1.8057	0.2926
Me49 BALB/c time point 1	1.8063	0.2715
Me49 BALB/c time point 1	1.6554	0.3921
Me49 BALB/c time point 1	1.7139	0.3505
Me49 BALB/c time point 1	1.6452	0.4214
Me49 BALB/c time point 1	1.7233	0.3104
Me49 BALB/c time point 1	1.6515	0.3576
Me49 BALB/c time point 1	1.7633	0.302
Me49 BALB/c time point 1	1.6951	0.3632
Me49 BALB/c time point 1	1.6948	0.3437
Me49 BALB/c time point 1	1.8073	0.2775
Me49 BALB/c time point 1	1.807	0.2636
Me49 BALB/c time point 1	1.8072	0.2826
Me49 BALB/c time point 1	1.8078	0.2604
Me49 BALB/c time point 1	1.6971	0.3637
Me49 BALB/c time point 1	1.677	0.3478
Me49 BALB/c time point 1	1.7361	0.307
Me49 BALB/c time point 1	1.7196	0.305
Me49 BALB/c time point 1	1.6571	0.3665
Me49 BALB/c time point 1	1.6904	0.3949
Me49 BALB/c time point 1	1.6599	0.3497
Me49 BALB/c time point 1	1.7174	0.3115
Me49 BALB/c time point 1	1.8102	0.2715
Me49 BALB/c time point 1	1.8104	0.2679
Me49 BALB/c time point 1	1.8095	0.2845
Me49 BALB/c time point 1	1.8082	0.2646
Me49 BALB/c time point 1	1.7104	0.3344
Me49 BALB/c time point 1	1.6359	0.4464
Me49 BALB/c time point 1	1.689	0.3673
Me49 BALB/c time point 1	1.6595	0.4089
Me49 BALB/c time point 1	1.6381	0.4406
Me49 BALB/c time point 1	1.6798	0.3731
Me49 BALB/c time point 1	1.6674	0.4063
Me49 BALB/c time point 1	1.7545	0.2714
Me49 BALB/c time point 2	1.8042	0.2668
Me49 BALB/c time point 2	1.8029	0.2848
Me49 BALB/c time point 2	1.8036	0.2777
Me49 BALB/c time point 2	1.8031	0.2758
Me49 BALB/c time point 2	1.6747	0.3519
Me49 BALB/c time point 2	1.7138	0.2844
Me49 BALB/c time point 2	1.6809	0.3439
Me49 BALB/c time point 2	1.746	0.2787
Me49 BALB/c time point 2	1.6332	0.4021
Me49 BALB/c time point 2	1.6463	0.3687
Me49 BALB/c time point 2	1.7067	0.2833
Me49 BALB/c time point 2	1.6749	0.333
Me49 BALB/c time point 2	1.8088	0.2915
Me49 BALB/c time point 2	1.8103	0.2796
Me49 BALB/c time point 2	1.8102	0.2783
Me49 BALB/c time point 2	1.8079	0.2994
Me49 BALB/c time point 2	1.7161	0.3568
Me49 BALB/c time point 2	1.714	0.3442
Me49 BALB/c time point 2	1.7202	0.3334
Me49 BALB/c time point 2	1.6862	0.3707
Me49 BALB/c time point 2	1.774	0.2891
Me49 BALB/c time point 2	1.6966	0.3839
Me49 BALB/c time point 2	1.6927	0.3466
Me49 BALB/c time point 2	1.7659	0.2889
Me49 BALB/c time point 2	1.8096	0.2726
Me49 BALB/c time point 2	1.8098	0.2631
Me49 BALB/c time point 2	1.8095	0.266
Me49 BALB/c time point 2	1.8126	0.2595
Me49 BALB/c time point 2	1.7126	0.2815
Me49 BALB/c time point 2	1.6929	0.3439
Me49 BALB/c time point 2	1.6542	0.3952
Me49 BALB/c time point 2	1.6921	0.3404
Me49 BALB/c time point 2	1.7109	0.3124
Me49 BALB/c time point 2	1.6435	0.37
Me49 BALB/c time point 2	1.7485	0.2824
